# Supplementary material for: Cardiac arrhythmia and epilepsy genetic variants in sudden unexpected death in epilepsy
Source: Front Neurol. 2024 May 2;15:1386730. doi: 10.3389/fneur.2024.1386730 (PMC11097959; doi:10.3389/fneur.2024.1386730)
Supplement: Supplementary file 2 [file Table_3.XLSX]

## Sheet: Sheet1
Gene	Which Panel	Nucleotide changes	Amino Acid Changes	Genomic location	Genomic location
DSG2	cardiac	c.46A>G	I16V	chr18:29098202 A/G	18,29098202,A,G
SCN5A	cardiac	c.5803G>A	G1935S	chr3:38592060 C/T	3,38592060,C,T
TRDN	cardiac	c.1367A>G	Q456R	chr6:123673686 T/C	6,123673686,T,C
CHRNA4	epilepsy	c.1421C>G	P474R	chr20:61981342 G/C	20,61981342,G,C
CHRNA4	epilepsy	c.1531G>T	A511S	chr20:61981232 C/A	20,61981232,C,A
KCNQ1	cardiac	c.217C>A	P73T	chr11:2466545 C/A	11,2466545,C,A
EPM2A	epilepsy	c.487A>G	N163D	chr6:145956612 T/C	6,145956612,T,C
GRIN2B	epilepsy	c.3994G>T	D1332Y	chr12:13716178 C/A	12,13716178,C,A
SCN1A	epilepsy	c.5422T>C	F1797L	chr2:166848363 A/G	2,166848363,A,G
DSG2	cardiac	c.2434G>T	G812C	chr18:29125783 G/T	18,29125783,G,T
ANK2	cardiac	c.11716C>T	R3906W	chr4:114294462 C/T	4,114294462,C,T
CACNA1A	cardiac	c.2407C>A	R803S	chr19:13410043 G/T	19,13410043,G,T
DSC2	cardiac	c.1787C>T	A596V	chr18:28654750 G/A	18,28654750,G,A
JUP	cardiac	c.1696G>A	A566T	chr17:39914728 C/T	17,39914728,C,T
KCNE1	cardiac	c.193T>C	Y65H	chr21:35821740 A/G	21,35821740,A,G
KCNJ8	cardiac	c.1055G>A	R352Q	chr12:21918877 C/T	12,21918877,C,T
KCNQ1	cardiac	c.328G>A	V110I	chr11:2466656 G/A	11,2466656,G,A
LMNA	cardiac	c.1930C>T	R644C	chr1:156108510 C/T	1,156108510,C,T
LMNA	cardiac	c.998 C>G	T333S	chr1:156105753 C/G	1,156105753,C,G
RANGRF	cardiac	c.52C>T	L18F	chr17:8192158 C/T	17,8192158,C,T
RYR2	cardiac	c.3257G>A	R1086Q	chr1:237729909 G/A	1,237729909,G,A
RYR2	cardiac	c.2402G>T	R801L	chr1:237666594 G/T	1,237666594,G,T
RYR2	cardiac	c.7495G>A	A2499T	chr1:237811896 G/A	1,237811896,G,A
RYR2	cardiac	c.8162T>C	I2721T	chr1:237821276 T/C	1,237821276,T,C
SCN10A	cardiac	c.1489C>T	R497C	chr3:38793976 G/A	3,38793976,G,A
SCN10A	cardiac	c.5339C>T	P1780L	chr3:38739372 G/A	3,38739372,G,A
SCN10A	cardiac	c.3803G>A	R1268Q	chr3:38755450 C/T	3,38755450,C,T
SCN5A	cardiac	c.5286C>G	I1762M	chr3:38592577 G/C	3,38592577,G,C
SNTA1	cardiac	c.1015C>T	R339C	chr20:32000127 G/A	20,32000127,G,A
TGFB3	cardiac	c.412T>G	S138A	chr14:76438002 A/C	14,76438002,A,C
TTN	cardiac	c.34858G>T	V11620L	chr2:179498667 C/A	2,179498667,C,A
ARX	epilepsy	c.625G>C	G209R	chrx:25031487 C/G	x,25031487,C,G
CDKL5	epilepsy	c.2572C>T	R858C	chrx:18646566 C/T	x,18646566,C,T
CHRNA2	epilepsy	c.140C>T	T47M	chr8:27327432 G/A	8,27327432,G,A
CHRNA4	epilepsy	c.1012C>G	H338D	chr20:61981751 G/C	20,61981751,G,C
CHRNA4	epilepsy	c.560C>G	A187G	chr20:61982203 G/C	20,61982203,G,C
CTSD	epilepsy	c.8C>T	P3L	chr11:1785082 G/A	11,1785082,G,A
GABRB2	epilepsy	c.9A>T	R3S	chr5:160973641 T/A	5,160973641,T,A
GOSR2	epilepsy	c.509A>G	N170S	chr17:45015996 A/G	17,45015996,A,G
MFSD8	epilepsy	c.818A>G	N273S	chr4:128854185 T/C	4,128854185,T,C
NRXN1	epilepsy	c.2653C>T	H845Y	chr2:50724817 G/A	2,50724817,G,A
PIGA	epilepsy	c.517G>A	V173M	chrx:15349536 C/T	x,15349536,C,T
PIGA	epilepsy	c.613G>A	V205I	chrx:15349440 C/T	x,15349440,C,T
PIGO	epilepsy	c.3163T>C	F1055L	chr9:35089196 A/G	9,35089196,A,G
PIGO	epilepsy	c.253C>A	P85T	chr9:35095310 G/T	9,35095310,G,T
PNKP	epilepsy	c.1397T>C	M466T	chr19:50364757 A/G	19,50364757,A,G
PNKP	epilepsy	c.650C>G	T217S	chr19:50367315 G/C	19,50367315,G,C
POLG	epilepsy	c.803G>C	G268A	chr15:89873364 C/G	15,89873364,C,G
SCARB2	epilepsy	c.194A>G	Y65C	chr4:77116941 T/C	4,77116941,T,C
SCN2A	epilepsy	c.1858C>T	R620W	chr2:166179852 C/T	2,166179852,C,T
SLC13A5	epilepsy	c.862G>A	G288R	chr17:6599238 C/T	17,6599238,C,T
SLC25A22	epilepsy	c.500G>A	R167Q	chr11:792640 C/T	11,792640,C,T
TBC1D24	epilepsy	c.169C>T	R57C	chr16:2546318 C/T	16,2546318,C,T
TPP1	epilepsy	c.1241A>T	N414I	chr11:6636698 T/A	11,6636698,T,A
WWOX	epilepsy	c.1044C>A	F348L	chr16:78466637 C/A	16,78466637,C,A
CACNA1C	cardiac	Duplication of exons 1-11	N/A
SCN2B	cardiac	c.625_626delAAINSCC	p.Asn209Pro	chr11:118037624_118037625delinsGG	11,118037624_118037625delinsGG
SNTA1	cardiac	c.1517_*2dupAGAA	N/A	chr20:31996311_31996314delinsTTCT	20,31996311_31996314delinsTTCT
TRPM4	cardiac	deletion of exon 20	N/A
TTN	cardiac	c.7057+2dupT	IVS30+2dupT	chr2:179638932dupA	2,179638932dupA
CHD2	epilepsy	c.2505+4A>G	IVS19+4A>G	chr15:93515651 A/T	15,93515651,A,T
PIGV	epilepsy	c.348_349delGAinsAG	I117V	chr1:27120873_27120874delinsAG	1,27120873_27120874delinsAG
